# Supplementary material for: Metagenomic Analysis of Therapeutic PYO Phage Cocktails from 1997 to 2014
Source: Viruses. 2017 Nov 3;9(11):328. doi: 10.3390/v9110328 (PMC5707535; doi:10.3390/v9110328)
Supplement: Supplementary file 1 [file viruses-09-00328-s001.zip]

Archive with 9 entries (6 files):
- PYO_supplementary/
- PYO_supplementary/TableS1.docx
- __MACOSX/
- __MACOSX/PYO_supplementary/
- __MACOSX/PYO_supplementary/._TableS1.docx
- PYO_supplementary/TableS2.pdf
- __MACOSX/PYO_supplementary/._TableS2.pdf
- PYO_supplementary/TableS3.pdf
- __MACOSX/PYO_supplementary/._TableS3.pdf
